# Supplementary material for: Exosome-Derived miR-11987 in Bovine Milk Inhibits Obesity Through Browning of White Fat
Source: Int J Mol Sci. 2025 Jun 23;26(13):6006. doi: 10.3390/ijms26136006 (PMC12249585; doi:10.3390/ijms26136006)
Supplement: Supplementary file 1 [file ijms-26-06006-s001.zip]

Archive with 2 entries (2 files):
- ijms-3701419-supplementary author resubmit.pdf
- ijms-3701419-WB.pdf
